# Supplementary material for: Symbiotic Bacteria System of Locusta migratoria Showed Antifungal Capabilities against Beauveria bassiana
Source: Int J Mol Sci. 2023 Feb 5;24(4):3138. doi: 10.3390/ijms24043138 (PMC9965112; doi:10.3390/ijms24043138)
Supplement: Supplementary file 1 [file ijms-24-03138-s001.zip]

Archive with 1 entries (1 files):
- ijms-2177556-supplementary.pdf
